# Supplementary material for: Air Quality Monitoring Using Low-Cost Sensors in Urban Areas of Jodhpur, Rajasthan
Source: Int J Environ Res Public Health. 2024 May 14;21(5):623. doi: 10.3390/ijerph21050623 (PMC11120845; doi:10.3390/ijerph21050623)
Supplement: Supplementary file 1 [file ijerph-21-00623-s001.zip]

Archive with 2 entries (2 files):
- ijerph-2955231-supplementary-figures-conv.pdf
- ijerph-2955231-supplementary-tables-conv.pdf
